# Supplementary material for: Influence of Low-Pressure Treatment on the Morphological and Compositional Stability of Microscopic Ettringite
Source: Materials (Basel). 2021 May 21;14(11):2720. doi: 10.3390/ma14112720 (PMC8196742; doi:10.3390/ma14112720)
Supplement: Supplementary file 1 [file materials-14-02720-s001.zip]

Archive with 1 entries (1 files):
- materials-1175823-supplementary.pdf
